# Supplementary material for: Epidemiological and Genomic Characterisation of Middelburg and Sindbis Alphaviruses Identified in Horses with Febrile and Neurological Infections, South Africa (2014–2018)
Source: Viruses. 2022 Sep 11;14(9):2013. doi: 10.3390/v14092013 (PMC9501102; doi:10.3390/v14092013)
Supplement: Supplementary file 1 [file viruses-14-02013-s001.zip]

Archive with 1 entries (1 files):
- viruses-1852770-supplementary.pdf
